# Supplementary material for: Temporal Variation and Industry-Specific Differences of the Use of Volatile Organic Compounds from 2018 to 2023 and Their Health Risks in a Typical Industrially Concentrated Area in South China
Source: Toxics. 2024 Aug 29;12(9):634. doi: 10.3390/toxics12090634 (PMC11436172; doi:10.3390/toxics12090634)
Supplement: Supplementary file 1 [file toxics-12-00634-s001.zip]

Archive with 1 entries (1 files):
- toxics-3107424-supplementary.pdf
